# Supplementary material for: 2-(Prop-2-enyloxy)benzamide
Source: Acta Crystallogr Sect E Struct Rep Online. 2012 Oct 20;68(Pt 11):o3169–70. doi: 10.1107/S1600536812042250 (PMC3515263; doi:10.1107/S1600536812042250)
Supplement: Supplementary file 1 [file e-68-o3169-sup1.cif]

##############################################################################
#                                                                            #
# This CIF contains the data in a paper accepted for publication in          #
# Acta Crystallographica Section E. It conforms to the requirements of       #
# Notes for Authors for Acta Crystallographica Section E, and has been       #
# peer reviewed under the auspices of the IUCr Commission on Journals.       #
#                                                                            #
# Full details of the Crystallographic Information File format               #
# are given in the paper "The Crystallographic Information File (CIF):       #
# a New Standard Archive File for Crystallography" by S. R. Hall, F. H.      #
# Allen and I. D. Brown [Acta Cryst. (1991), A47, 655-685].                  #
#                                                                            #
# The current version of the core CIF dictionary is obtainable from          #
# ftp://ftp.iucr.org/pub/cif_core.dic.                                       #
#                                                                            #
# Software is freely available for graphical display of the structure(s)     #
# in this CIF. For information consult the CIF software page                 #
# http://www.iucr.org/resources/cif/software.                                #
#                                                                            #
# This file may be used for bona fide research purposes within the           #
# scientific community so long as proper attribution is given to the journal # 
# article from which it was obtained.                                        #
#                                                                            #
##############################################################################
data_global
_audit_creation_method
;
  Olex2 1.2
  (compiled May  9 2012 12:37:22, GUI svn.r4230)
;
_journal_date_recd_electronic     2012-09-22
_journal_date_accepted     2012-10-09
_journal_name_full     'Acta Crystallographica, Section E'
_journal_year     2012
_journal_volume     68
_journal_issue     11
_journal_page_first     o3169
_journal_page_last     o3170
_journal_paper_category     QO
_journal_paper_doi     10.1107/S1600536812042250
_journal_coeditor_code     GK2521
_publ_contact_author_name     'Thies Thiemann'
_publ_contact_author_address
;
Department of Chemistry
UAE University
AL Ain
Abu Dhabi
United Arab Emirates.
;
_publ_contact_author_email     'thies@uaeu.ac.ae'
_publ_contact_author_fax     '0097137671291'
_publ_contact_author_phone     '00971566925943'
_publ_section_title
;
2-(Prop-2-enyloxy)benzamide
;
loop_
    _publ_author_name
    _publ_author_footnote
    _publ_author_address
    'Bugenhagen, Bernhard' .
;
Institute of Inorganic Chemistry
University of Hamburg
Hamburg
Germany
;
    'Al Jasem, Yosef' .
;
Department of Chemical Engineering
UAE University
AL Ain
Abu Dhabi
United Arab Emirates
;
    'Barkhad, Farah' .
;
Department of Petroleum Engineering
UAE University
AL Ain
Abu Dhabi
United Arab Emirates
;
    'Hindawi, Bassam al' .
;
Department of Chemistry
UAE University
AL Ain
Abu Dhabi
United Arab Emirates
;
    'Thiemann, Thies' .
;
Department of Chemistry
UAE University
AL Ain
Abu Dhabi
United Arab Emirates
;
data_I
_chemical_name_systematic
;
2-(Prop-2-enyloxy)benzamide
;
_chemical_name_common     2-Allyloxybenzamide
_chemical_formula_moiety     'C10 H11 N O2'
_chemical_formula_sum     'C10 H11 N O2'
_chemical_formula_weight     177.20
_chemical_melting_point     377
_space_group_crystal_system     orthorhombic
_space_group_name_H-M_alt     'P 21 21 21'
_space_group_name_Hall     'P 2ac 2ab'
loop_
    _space_group_symop_id
    _space_group_symop_operation_xyz
    1 'x, y, z'
    2 '-x+1/2, -y, z+1/2'
    3 'x+1/2, -y+1/2, -z'
    4 '-x, y+1/2, -z+1/2'
_cell_length_a     5.08891(17)
_cell_length_b     11.2542(4)
_cell_length_c     15.8802(6)
_cell_angle_alpha     90.00
_cell_angle_beta     90.00
_cell_angle_gamma     90.00
_cell_volume     909.48(5)
_cell_formula_units_Z     4
_cell_measurement_reflns_used     2824
_cell_measurement_theta_min     3.9246
_cell_measurement_theta_max     72.5663
_cell_measurement_temperature     100.01(10)
_exptl_crystal_description     needle
_exptl_crystal_colour     'colourless'
_exptl_crystal_size_max     0.30
_exptl_crystal_size_mid     0.09
_exptl_crystal_size_min     0.08
_exptl_crystal_density_diffrn     1.294
_exptl_crystal_density_meas     ?
_exptl_crystal_density_method     'not measured'
_exptl_crystal_F_000     376
loop_
    _exptl_crystal_face_index_h
    _exptl_crystal_face_index_k
    _exptl_crystal_face_index_l
    _exptl_crystal_face_perp_dist
    0 3 -9 0.0555
    0 -3 9 0.0280
    3 0 -1 0.1605
    -3 1 0 0.1327
    0 3 10 0.0299
    0 -3 -10 0.0649
    0 -7 -3 0.0625
    0 7 3 0.0216
    0 6 -6 0.0323
_exptl_absorpt_coefficient_mu     0.742
_exptl_absorpt_correction_type     gaussian
_exptl_absorpt_process_details
;
(CrysAlis PRO; Agilent, 2012)
;
_exptl_absorpt_correction_T_min     0.862
_exptl_absorpt_correction_T_max     0.951
_exptl_special_details
;Numerical absorption correction based on gaussian integration over
  a multifaceted crystal model
;
_diffrn_ambient_temperature     100.01(10)
_diffrn_radiation_type     'Cu K\a'
_diffrn_radiation_wavelength     1.5418
_diffrn_radiation_monochromator     mirror
_diffrn_measurement_device_type     'Agilent SuperNova Atlas'
_diffrn_measurement_method     '\w scans'
_diffrn_detector_area_resol_mean     10.4127
_diffrn_reflns_number     4718
_diffrn_reflns_av_R_equivalents     0.0252
_diffrn_reflns_theta_min     4.82
_diffrn_reflns_theta_max     72.72
_diffrn_reflns_theta_full     72.72
_diffrn_measured_fraction_theta_max     0.989
_diffrn_measured_fraction_theta_full     0.989
_diffrn_reflns_limit_h_min     -6
_diffrn_reflns_limit_h_max     3
_diffrn_reflns_limit_k_min     -12
_diffrn_reflns_limit_k_max     13
_diffrn_reflns_limit_l_min     -19
_diffrn_reflns_limit_l_max     19
_diffrn_standards_number     0
_diffrn_standards_interval_count     0
_diffrn_standards_interval_time     0
_diffrn_standards_decay_%     .
_refine_special_details
;
Refinement of <i>F</i>^2^ against ALL reflections. The weighted <i>R</i>-factor
<i>wR</i> and goodness of fit <i>S</i> are based on <i>F</i>^2^, conventional
<i>R</i>-factors <i>R</i> are based on <i>F</i>, with <i>F</i> set to zero for
negative <i>F</i>^2^. The threshold expression of <i>F</i>^2^ >
\s(<i>F</i>^2^) is used only for calculating <i>R</i>-factors(gt) <i>etc</i>.
and is not relevant to the choice of reflections for refinement.
<i>R</i>-factors based on <i>F</i>^2^ are statistically about twice as large
as those based on <i>F</i>, and <i>R</i>- factors based on ALL data will be
even larger.
;
_reflns_number_total     1079
_reflns_number_gt     1016
_reflns_threshold_expression     >2sigma(I)
_refine_ls_structure_factor_coef     Fsqd
_refine_ls_matrix_type     full
_refine_ls_R_factor_all     0.0363
_refine_ls_R_factor_gt     0.0332
_refine_ls_wR_factor_gt     0.0846
_refine_ls_wR_factor_ref     0.0873
_refine_ls_goodness_of_fit_ref     1.029
_refine_ls_restrained_S_all     1.029
_refine_ls_number_reflns     1079
_refine_ls_number_parameters     126
_refine_ls_number_restraints     0
_refine_ls_hydrogen_treatment     mixed
_refine_ls_weighting_scheme     calc
_refine_ls_weighting_details
         'calc w=1/[\s^2^(Fo^2^)+(0.0609P)^2^+0.1267P] where P=(Fo^2^+2Fc^2^)/3'
_atom_sites_solution_hydrogens     geom
_atom_sites_solution_primary     direct
_atom_sites_solution_secondary     difmap
_refine_ls_shift/su_max     0.000
_refine_ls_shift/su_mean     0.000
_refine_diff_density_max     0.174
_refine_diff_density_min     -0.176
_refine_ls_extinction_method     none
_refine_ls_extinction_coef     ?
loop_
    _atom_type_symbol
    _atom_type_description
    _atom_type_scat_dispersion_real
    _atom_type_scat_dispersion_imag
    _atom_type_scat_source
    'C' 'C' 0.0181 0.0000
                         'International Tables Vol C Tables 4.2.6.8 and 6.1.1.4'
    'H' 'H' 0.0000 0.0000
                         'International Tables Vol C Tables 4.2.6.8 and 6.1.1.4'
    'N' 'N' 0.0311 0.0000
                         'International Tables Vol C Tables 4.2.6.8 and 6.1.1.4'
    'O' 'O' 0.0492 0.0000
                         'International Tables Vol C Tables 4.2.6.8 and 6.1.1.4'
_computing_data_collection
;
CrysAlisPro (Agilent, 2012)
;
_computing_cell_refinement
;
CrysAlisPro (Agilent, 2012)
;
_computing_data_reduction
;
CrysAlisPro (Agilent, 2012)
;
_computing_structure_solution
;
SHELXS97 (Sheldrick, 2008)
;
_computing_structure_refinement
;
SHELXL97 (Sheldrick, 2008) within OLEX2 (Dolomanov <i>et al.</i>,
2009)
;
_computing_molecular_graphics
;
PLATON (Spek, 2009); Mercury (Macrae <i>et al.</i>, 2008)
;
_computing_publication_material
;
SHELXL97 (Sheldrick, 2008), PLATON (Spek, 2009)
;
loop_
    _atom_site_type_symbol
    _atom_site_label
    _atom_site_fract_x
    _atom_site_fract_y
    _atom_site_fract_z
    _atom_site_U_iso_or_equiv
    _atom_site_adp_type
    _atom_site_calc_flag
    _atom_site_refinement_flags
    _atom_site_occupancy
    _atom_site_symmetry_multiplicity
    _atom_site_disorder_assembly
    _atom_site_disorder_group
    C C1 0.2397(4) 0.43317(15) 0.31664(10) 0.0181(4) Uani d . 1 1 . .
    C C10 0.9389(4) 0.59453(19) 0.49447(12) 0.0289(4) Uani d . 1 1 . .
    C C2 0.4129(3) 0.52840(15) 0.30222(11) 0.0188(4) Uani d . 1 1 . .
    C C3 0.3949(4) 0.59415(17) 0.22777(12) 0.0238(4) Uani d . 1 1 . .
    C C4 0.2055(4) 0.56545(18) 0.16826(11) 0.0262(4) Uani d . 1 1 . .
    C C5 0.0314(4) 0.47271(17) 0.18190(11) 0.0244(4) Uani d . 1 1 . .
    C C6 0.0478(4) 0.40808(16) 0.25658(11) 0.0208(4) Uani d . 1 1 . .
    C C7 0.2401(3) 0.35748(15) 0.39466(11) 0.0181(4) Uani d . 1 1 . .
    C C8 0.7520(4) 0.65550(15) 0.35506(12) 0.0231(4) Uani d . 1 1 . .
    C C9 0.9255(4) 0.66806(17) 0.43007(12) 0.0268(4) Uani d . 1 1 . .
    H H10A 0.8310 0.5257 0.4958 0.035 Uiso calc R 1 1 . .
    H H10B 1.0565 0.6104 0.5396 0.035 Uiso calc R 1 1 . .
    H H1A 0.484(5) 0.288(2) 0.4772(13) 0.028(6) Uiso d . 1 1 . .
    H H1B 0.623(5) 0.358(2) 0.4113(16) 0.040(7) Uiso d . 1 1 . .
    H H3 0.5120 0.6584 0.2179 0.029 Uiso calc R 1 1 . .
    H H4 0.1950 0.6099 0.1175 0.031 Uiso calc R 1 1 . .
    H H5 -0.0975 0.4534 0.1408 0.029 Uiso calc R 1 1 . .
    H H6 -0.0741 0.3458 0.2667 0.025 Uiso calc R 1 1 . .
    H H8A 0.6389 0.7267 0.3496 0.028 Uiso calc R 1 1 . .
    H H8B 0.8604 0.6488 0.3035 0.028 Uiso calc R 1 1 . .
    H H9 1.0373 0.7356 0.4316 0.032 Uiso calc R 1 1 . .
    N N1 0.4686(3) 0.33298(15) 0.43084(10) 0.0218(3) Uani d . 1 1 . .
    O O1 0.0291(2) 0.31561(12) 0.42082(8) 0.0224(3) Uani d . 1 1 . .
    O O2 0.5922(2) 0.55184(11) 0.36411(7) 0.0217(3) Uani d . 1 1 . .
loop_
    _atom_site_aniso_label
    _atom_site_aniso_U_11
    _atom_site_aniso_U_22
    _atom_site_aniso_U_33
    _atom_site_aniso_U_12
    _atom_site_aniso_U_13
    _atom_site_aniso_U_23
    C1 0.0162(8) 0.0185(8) 0.0197(8) 0.0023(7) 0.0017(7) -0.0006(6)
    C2 0.0149(8) 0.0194(8) 0.0221(8) 0.0015(7) 0.0019(7) 0.0001(7)
    C3 0.0226(9) 0.0230(8) 0.0259(9) 0.0029(8) 0.0040(7) 0.0037(7)
    C4 0.0309(10) 0.0275(10) 0.0202(8) 0.0076(9) 0.0018(8) 0.0044(7)
    C5 0.0245(9) 0.0280(9) 0.0207(8) 0.0049(8) -0.0038(7) -0.0032(7)
    C6 0.0180(8) 0.0205(8) 0.0239(8) 0.0014(7) -0.0004(8) -0.0028(7)
    C7 0.0159(8) 0.0173(8) 0.0210(8) 0.0005(7) 0.0006(7) -0.0019(6)
    C8 0.0213(9) 0.0177(8) 0.0304(9) -0.0038(8) 0.0011(8) 0.0008(7)
    C9 0.0211(9) 0.0240(9) 0.0353(10) -0.0040(8) 0.0013(8) -0.0066(8)
    C10 0.0270(10) 0.0315(9) 0.0283(9) 0.0002(9) -0.0022(9) -0.0070(8)
    N1 0.0153(7) 0.0260(8) 0.0240(7) -0.0007(6) 0.0000(6) 0.0071(6)
    O1 0.0153(6) 0.0243(6) 0.0276(6) -0.0017(5) 0.0006(5) 0.0053(5)
    O2 0.0195(6) 0.0210(6) 0.0246(6) -0.0045(5) -0.0015(5) 0.0033(5)
_geom_special_details
;
All e.s.d.'s (except the e.s.d. in the dihedral angle between two l.s. planes)
are estimated using the full covariance matrix. The cell e.s.d.'s are taken
into account individually in the estimation of e.s.d.'s in distances, angles
and torsion angles; correlations between e.s.d.'s in cell parameters are only
used when they are defined by crystal symmetry. An approximate (isotropic)
treatment of cell e.s.d.'s is used for estimating e.s.d.'s involving l.s.
planes.
;
loop_
    _geom_bond_atom_site_label_1
    _geom_bond_atom_site_label_2
    _geom_bond_site_symmetry_2
    _geom_bond_distance
    _geom_bond_publ_flag
    C1 C2 . 1.406(2) ?
    C1 C6 . 1.394(2) ?
    C1 C7 . 1.504(2) ?
    C2 C3 . 1.398(2) ?
    C2 O2 . 1.367(2) ?
    C3 H3 . 0.9500 ?
    C3 C4 . 1.388(3) ?
    C4 H4 . 0.9500 ?
    C4 C5 . 1.386(3) ?
    C5 H5 . 0.9500 ?
    C5 C6 . 1.394(2) ?
    C6 H6 . 0.9500 ?
    C7 N1 . 1.326(2) ?
    C7 O1 . 1.244(2) ?
    C8 H8A . 0.9900 ?
    C8 H8B . 0.9900 ?
    C8 C9 . 1.489(3) ?
    C8 O2 . 1.429(2) ?
    C9 H9 . 0.9500 ?
    C9 C10 . 1.317(3) ?
    C10 H10A . 0.9500 ?
    C10 H10B . 0.9500 ?
    N1 H1A . 0.90(2) ?
    N1 H1B . 0.89(3) ?
loop_
    _geom_angle_atom_site_label_1
    _geom_angle_atom_site_label_2
    _geom_angle_atom_site_label_3
    _geom_angle_site_symmetry_1
    _geom_angle_site_symmetry_3
    _geom_angle
    _geom_angle_publ_flag
    C1 C6 H6 . . 119.4 ?
    C10 C9 C8 . . 126.30(18) ?
    C10 C9 H9 . . 116.9 ?
    C2 C1 C7 . . 124.39(15) ?
    C2 C3 H3 . . 120.1 ?
    C2 O2 C8 . . 117.72(13) ?
    C3 C2 C1 . . 120.00(16) ?
    C3 C4 H4 . . 119.6 ?
    C4 C3 C2 . . 119.89(18) ?
    C4 C3 H3 . . 120.1 ?
    C4 C5 H5 . . 120.4 ?
    C4 C5 C6 . . 119.20(17) ?
    C5 C4 C3 . . 120.84(17) ?
    C5 C4 H4 . . 119.6 ?
    C5 C6 C1 . . 121.22(17) ?
    C5 C6 H6 . . 119.4 ?
    C6 C1 C2 . . 118.81(15) ?
    C6 C1 C7 . . 116.76(16) ?
    C6 C5 H5 . . 120.4 ?
    C7 N1 H1A . . 123.2(16) ?
    C7 N1 H1B . . 124.0(16) ?
    C8 C9 H9 . . 116.9 ?
    C9 C10 H10A . . 120.0 ?
    C9 C10 H10B . . 120.0 ?
    C9 C8 H8A . . 109.8 ?
    C9 C8 H8B . . 109.8 ?
    H10A C10 H10B . . 120.0 ?
    H1A N1 H1B . . 113(2) ?
    H8A C8 H8B . . 108.2 ?
    N1 C7 C1 . . 118.44(16) ?
    O1 C7 C1 . . 119.23(15) ?
    O1 C7 N1 . . 122.25(16) ?
    O2 C2 C1 . . 116.64(14) ?
    O2 C2 C3 . . 123.36(16) ?
    O2 C8 H8A . . 109.8 ?
    O2 C8 H8B . . 109.8 ?
    O2 C8 C9 . . 109.54(15) ?
loop_
    _geom_hbond_atom_site_label_D
    _geom_hbond_atom_site_label_H
    _geom_hbond_atom_site_label_A
    _geom_hbond_site_symmetry_A
    _geom_hbond_distance_DH
    _geom_hbond_distance_HA
    _geom_hbond_distance_DA
    _geom_hbond_angle_DHA
    N1 H1A O1 3_556 0.90(2) 2.01(2) 2.905(2) 178(17)
    N1 H1B O1 1_655 0.89(3) 2.12(3) 2.863(2) 140(2)
    N1 H1B O2 1_555 0.89(3) 2.31(2) 2.754(2) 110.8(18)
    C8 H8B Cg 1_655 0.99 2.68 3.461(2) 137
_iucr_refine_instructions_details
;
TITL BB_TT1 in P212121 #19
CELL 1.54184 5.088912 11.254174 15.880228 90 90 90
ZERR 4 0.000168 0.000378 0.000567 0 0 0
LATT -1
SYMM 0.5-X,-Y,0.5+Z
SYMM 0.5+X,0.5-Y,-Z
SYMM -X,0.5+Y,0.5-Z
SFAC C H N O
UNIT 40 44 4 8
EQIV $1 1+X,+Y,+Z
EQIV $2 0.5+X,0.5-Y,1-Z
L.S. 4
PLAN  20
TEMP -173
HTAB  N1 O1_$1
HTAB  N1 O1_$2
REM reset to P212121 #19
BOND $H
fmap 2
acta
MERG 4
REM <HKL>D:/Daten/BB_TT1/struct/olex2_BB_TT1/BB_TT1.hkl</HKL>
WGHT    0.060900    0.126700
FVAR      13.73065
C1    1    0.239662    0.433166    0.316641    11.00000    0.01623 0.01847 =
        0.01971  -0.00060    0.00167    0.00232
C2    1    0.412889    0.528396    0.302222    11.00000    0.01486 0.01938 =
        0.02212    0.00015    0.00189    0.00155
C3    1    0.394860    0.594148    0.227773    11.00000    0.02259 0.02301 =
        0.02587    0.00375    0.00402    0.00287
AFIX  43
H3    2    0.512038    0.658374    0.217924    11.00000  -1.20000
AFIX  0
C4    1    0.205477    0.565447    0.168263    11.00000    0.03093 0.02748 =
        0.02020    0.00438    0.00177    0.00759
AFIX  43
H4    2    0.195019    0.609937    0.117535    11.00000  -1.20000
AFIX  0
C5    1    0.031437    0.472714    0.181903    11.00000    0.02447 0.02796 =
        0.02066  -0.00324  -0.00375    0.00486
AFIX  43
H5    2  -0.097462    0.453433    0.140843    11.00000  -1.20000
AFIX  0
C6    1    0.047785    0.408084    0.256576    11.00000    0.01803 0.02046 =
        0.02387  -0.00284  -0.00040    0.00144
AFIX  43
H6    2  -0.074107    0.345776    0.266731    11.00000  -1.20000
AFIX  0
C7    1    0.240147    0.357475    0.394664    11.00000    0.01593 0.01726 =
        0.02101  -0.00189    0.00060    0.00048
C8    1    0.752004    0.655497    0.355062    11.00000    0.02129 0.01771 =
        0.03042    0.00080    0.00106  -0.00381
AFIX  23
H8A  2    0.638910    0.726653    0.349581    11.00000  -1.20000
H8B  2    0.860408    0.648804    0.303514    11.00000  -1.20000
AFIX  0
C9    1    0.925502    0.668058    0.430068    11.00000    0.02115 0.02403 =
        0.03532  -0.00659    0.00126  -0.00399
AFIX  43
H9    2    1.037300    0.735624    0.431616    11.00000  -1.20000
AFIX  0
C10  1    0.938909    0.594532    0.494466    11.00000    0.02701 0.03146 =
        0.02825  -0.00699  -0.00223    0.00017
AFIX  93
H10A  2    0.830983    0.525682    0.495822    11.00000  -1.20000
H10B  2    1.056505    0.610356    0.539554    11.00000  -1.20000
AFIX  0
N1    3    0.468643    0.332981    0.430840    11.00000    0.01534 0.02599 =
        0.02395    0.00714  -0.00003  -0.00071
O1    4    0.029133    0.315612    0.420820    11.00000    0.01533 0.02430 =
        0.02763    0.00527    0.00057  -0.00174
O2    4    0.592154    0.551840    0.364114    11.00000    0.01951 0.02095 =
        0.02462    0.00330  -0.00154  -0.00449
H1A  2    0.483726    0.288004    0.477156    11.00000    0.02801
H1B  2    0.623235    0.357628    0.411300    11.00000    0.03999
HKLF 4
REM  BB_TT1 in P212121 #19
REM R1 =  0.0332 for  1016 Fo > 4sig(Fo)  and  0.0363 for all  1079 data
REM    126 parameters refined using      0 restraints
END
WGHT      0.0592      0.1315
REM Highest difference peak  0.174,  deepest hole -0.176,  1-sigma level  0.040
Q1    1  0.2488  0.6413  0.0754  11.00000  0.05    0.12
Q2    1  0.1429  0.4388  0.2970  11.00000  0.05    0.12
Q3    1  0.5863  0.4992  0.4398  11.00000  0.05    0.12
Q4    1  1.1119  0.7708  0.4029  11.00000  0.05    0.12
Q5    1  1.2517  0.6821  0.3568  11.00000  0.05    0.12
Q6    1  1.0444  0.6944  0.2218  11.00000  0.05    0.12
Q7    1  0.9872  0.5242  0.4204  11.00000  0.05    0.12
Q8    1  0.4071  0.5607  0.4248  11.00000  0.05    0.11
Q9    1  -0.1395  0.3399  0.5025  11.00000  0.05    0.11
Q10  1  1.3998  0.5552  0.4974  11.00000  0.05    0.11
Q11  1  1.1558  0.5636  0.4382  11.00000  0.05    0.11
Q12  1  0.4100  0.5610  0.2609  11.00000  0.05    0.11
Q13  1  0.7925  0.4801  0.3821  11.00000  0.05    0.11
Q14  1  0.7786  0.4650  0.3288  11.00000  0.05    0.10
Q15  1  0.7397  0.6997  0.2768  11.00000  0.05    0.10
Q16  1  0.8860  0.6118  0.2281  11.00000  0.05    0.10
Q17  1  0.0323  0.2827  0.2551  11.00000  0.05    0.09
Q18  1  0.0668  0.3502  0.1822  11.00000  0.05    0.09
Q19  1  0.0200  0.2760  0.3579  11.00000  0.05    0.09
Q20  1  0.5848  0.6090  0.1153  11.00000  0.05    0.09
REM The information below was added by Olex2.
REM
REM R1 = 0.0332 for 1016 Fo > 4sig(Fo) and n/a for all 4743 data
REM n/a parameters refined using n/a restraints
REM Highest difference peak 0.17, deepest hole -0.18
REM Mean Shift 0, Max Shift 0.
REM +++ Tabular Listing of Refinement Information +++
REM R1_all = n/a
REM R1_gt = 0.0332
REM wR_ref = 0.0873
REM GOOF = 1.029
REM Shift_max = 0
REM Shift_mean = 0
REM Reflections_all = 4743
REM Reflections_gt = 1016
REM Parameters = n/a
REM Hole = 0.17
REM Peak = -0.18
REM Flack = n/a
;
