# Supplementary material for: 2-(Prop-2-enyloxy)benzamide
Source: Acta Crystallogr Sect E Struct Rep Online. 2012 Oct 20;68(Pt 11):o3169–70. doi: 10.1107/S1600536812042250 (PMC3515263; doi:10.1107/S1600536812042250)
Supplement: Supplementary file 2 [file e-68-o3169-Isup2.hkl]

# 
# h,k,l, Fc-squared, Fo-squared, sigma(Fo-squared) and status flag 
# 
data_I

_audit_update_record
;
2012-09-22 # Formatted by publCIF
;
_shelx_title ' BB_TT1 in P212121 19' 
_shelx_refln_list_code          4 
_shelx_F_calc_maximum       74.40 
_exptl_crystal_F_000       376.00 
_reflns_d_resolution_high  0.8074 
 
loop_ 
 _symmetry_equiv_pos_as_xyz 
 'x, y, z' 
 '-x+1/2, -y, z+1/2' 
 'x+1/2, -y+1/2, -z' 
 '-x, y+1/2, -z+1/2' 
 
_cell_length_a     5.0889 
_cell_length_b    11.2542 
_cell_length_c    15.8802 
_cell_angle_alpha  90.000 
_cell_angle_beta   90.000 
_cell_angle_gamma  90.000 
 
_shelx_F_squared_multiplier     1.000 
 
loop_ 
 _refln_index_h 
 _refln_index_k 
 _refln_index_l 
 _refln_F_squared_calc 
 _refln_F_squared_meas 
 _refln_F_squared_sigma 
 _refln_observed_status 
   2   0   0     2561.50     2670.28     53.76 o 
   4   0   0      524.15      590.17     18.86 o 
   6   0   0      494.01      548.97     11.78 o 
   1   1   0     1532.66     1496.78      5.74 o 
   2   1   0      385.25      374.07      3.47 o 
   3   1   0       57.72       54.30      2.30 o 
   4   1   0      145.57      154.35      4.00 o 
   5   1   0      173.77      187.39      6.31 o 
   6   1   0       24.12       23.82      2.96 o 
   0   2   0     2733.65     2442.03     12.07 o 
   1   2   0      419.57      422.06      2.93 o 
   2   2   0       30.90       34.20      0.98 o 
   3   2   0       11.64       12.06      1.12 o 
   4   2   0      131.09      137.29      3.83 o 
   5   2   0       18.91       22.35      2.14 o 
   6   2   0       81.56       85.51      3.64 o 
   1   3   0      134.21      123.01      1.68 o 
   2   3   0      165.38      171.83      2.51 o 
   3   3   0       25.52       19.16      1.99 o 
   4   3   0      130.87      141.81      3.99 o 
   5   3   0        1.42        3.80      2.04 o 
   6   3   0       14.26       11.49      1.88 o 
   0   4   0     2551.35     2390.79     17.82 o 
   1   4   0     1780.21     1693.75      7.72 o 
   2   4   0       57.53       63.75      1.88 o 
   3   4   0        9.20        7.32      1.39 o 
   4   4   0      156.87      153.69      5.14 o 
   5   4   0      236.28      251.22      6.09 o 
   6   4   0       46.63       45.67      2.88 o 
   1   5   0      292.64      330.15      5.49 o 
   2   5   0      145.78      146.75      4.15 o 
   3   5   0      205.15      210.52      7.66 o 
   4   5   0       17.84       17.33      2.35 o 
   5   5   0       16.06       15.06      2.01 o 
   0   6   0      158.22      135.62      5.80 o 
   1   6   0      996.31     1123.06     18.75 o 
   2   6   0      157.94      148.62      5.82 o 
   3   6   0       77.41       83.65      5.57 o 
   4   6   0      144.19      148.07      7.36 o 
   5   6   0       33.02       30.89      2.50 o 
   1   7   0      145.10      158.19      4.94 o 
   2   7   0       36.28       38.42      2.74 o 
   3   7   0      119.82      106.94      4.14 o 
   4   7   0        0.00        0.91      1.06 o 
   5   7   0        4.44        4.36      1.12 o 
   0   8   0     1107.73     1127.11     19.76 o 
   1   8   0        4.35        3.93      1.25 o 
   2   8   0       89.44       98.87      4.04 o 
   3   8   0        0.04        2.18      1.09 o 
   4   8   0       25.12       23.45      2.40 o 
   5   8   0        0.88        0.99      0.58 o 
   1   9   0        5.59        3.47      1.42 o 
   2   9   0       28.80       34.50      2.56 o 
   3   9   0      141.25      127.50      4.50 o 
   4   9   0       51.05       48.51      3.86 o 
   0  10   0      181.93      201.52      7.47 o 
   1  10   0       66.61       73.22      4.85 o 
   2  10   0      256.80      263.19      6.79 o 
   3  10   0        0.36       -0.93      1.19 o 
   4  10   0       42.91       42.22      3.32 o 
   1  11   0        2.18        1.56      1.73 o 
   2  11   0       79.41       65.31      3.15 o 
   3  11   0      121.05      112.13      4.30 o 
   0  12   0      174.50      173.94      9.47 o 
   1  12   0       97.88       99.65      4.53 o 
   2  12   0       13.18       10.02      1.23 o 
   1  13   0        4.81        3.64      1.07 o 
   2  13   0      248.62      235.65      6.92 o 
   1   0   1       53.37       55.31      2.07 o 
   2   0   1       75.49       80.92      1.67 o 
   3   0   1      121.62      110.99      2.88 o 
   4   0   1       37.46       40.76      2.18 o 
   5   0   1      447.56      543.07     10.23 o 
   6   0   1       25.63       26.16      3.69 o 
   0   1   1      312.40      306.24      2.25 o 
   1   1   1      873.21      810.42      3.82 o 
   2   1   1      102.13      106.51      1.43 o 
   3   1   1       13.13       13.08      0.91 o 
   4   1   1      244.24      261.77      4.15 o 
   5   1   1      241.69      261.63      4.58 o 
   6   1   1      162.42      183.46      3.74 o 
   0   2   1       44.75       36.98      0.79 o 
   1   2   1     3875.40     3611.81     17.34 o 
   2   2   1      207.76      206.22      1.60 o 
   3   2   1      133.46      124.61      2.49 o 
   4   2   1      352.02      391.57      4.71 o 
   5   2   1      652.53      750.19      8.17 o 
   6   2   1       42.96       42.60      2.23 o 
   0   3   1      546.12      521.08      5.06 o 
   1   3   1     1223.01     1213.41     10.95 o 
   2   3   1     1083.89     1132.85      6.11 o 
   3   3   1       21.08       15.65      1.20 o 
   4   3   1       26.19       26.74      1.40 o 
   5   3   1      146.65      154.81      3.59 o 
   6   3   1        4.57        3.14      1.07 o 
   0   4   1      425.22      398.59      5.26 o 
   1   4   1       25.41       26.51      0.75 o 
   2   4   1      192.29      210.86      2.32 o 
   3   4   1       39.42       41.24      1.50 o 
   4   4   1      191.42      201.35      3.74 o 
   5   4   1       93.46       94.93      2.86 o 
   6   4   1        2.94        2.45      1.11 o 
   0   5   1      872.02      828.23     23.47 o 
   1   5   1      202.23      203.30      3.17 o 
   2   5   1      516.68      537.91      4.21 o 
   3   5   1       50.86       47.91      1.92 o 
   4   5   1        4.71        3.72      0.91 o 
   5   5   1       13.95       16.43      1.62 o 
   0   6   1       57.04       54.70      2.71 o 
   1   6   1       21.68       20.71      1.25 o 
   2   6   1       45.62       55.01      1.87 o 
   3   6   1       58.67       67.97      2.07 o 
   4   6   1      122.02      115.33      3.71 o 
   5   6   1       42.12       42.45      2.01 o 
   0   7   1       21.57       19.03      1.93 o 
   1   7   1      104.21       95.96      2.82 o 
   2   7   1      264.20      282.98      7.23 o 
   3   7   1       71.01       73.63      2.26 o 
   4   7   1      107.68      110.40      3.50 o 
   5   7   1       20.35       19.18      1.23 o 
   0   8   1       33.13       32.65      2.71 o 
   1   8   1       74.89       73.85      2.80 o 
   2   8   1       10.44       10.52      1.31 o 
   3   8   1       16.12       15.47      1.10 o 
   4   8   1       21.32       19.84      1.38 o 
   5   8   1       42.72       43.02      2.72 o 
   0   9   1       95.01       95.58      3.62 o 
   1   9   1       62.38       67.40      3.23 o 
   2   9   1       67.91       72.52      2.87 o 
   3   9   1       58.26       55.78      1.92 o 
   4   9   1       14.12       12.35      0.95 o 
   0  10   1        4.73        5.09      1.28 o 
   1  10   1      109.94      118.13      4.29 o 
   2  10   1       21.68       25.37      1.89 o 
   3  10   1      133.52      129.65      2.69 o 
   4  10   1        0.07        0.55      0.40 o 
   0  11   1       18.11       18.55      2.69 o 
   1  11   1      263.69      303.17      6.36 o 
   2  11   1       22.67       18.96      1.54 o 
   3  11   1        9.58       11.46      1.01 o 
   0  12   1       12.09       13.35      1.97 o 
   1  12   1       87.50       86.39      2.71 o 
   2  12   1       78.90       76.52      2.30 o 
   0  13   1       18.71       16.47      1.87 o 
   1  13   1       21.22       21.49      1.24 o 
   2  13   1       33.64       31.45      1.99 o 
   0   0   2     1126.60     1042.59      7.27 o 
   1   0   2      496.56      462.05      2.97 o 
   2   0   2      488.61      510.75      5.43 o 
   3   0   2      128.21      130.92      4.08 o 
   4   0   2       36.61       33.98      2.04 o 
   5   0   2       52.22       52.69      2.99 o 
   6   0   2       46.17       49.14      3.97 o 
   0   1   2     4893.66     4761.75     12.54 o 
   1   1   2     1699.57     1642.55      8.01 o 
   2   1   2        9.09        8.93      0.44 o 
   3   1   2      334.13      336.17      4.50 o 
   4   1   2       10.70       10.66      0.82 o 
   5   1   2      112.54      121.58      2.77 o 
   6   1   2      187.49      210.81      4.17 o 
   0   2   2     5535.98     5209.47     14.12 o 
   1   2   2     4597.92     4318.43     22.84 o 
   2   2   2      483.05      472.94      3.54 o 
   3   2   2      318.63      320.36      5.68 o 
   4   2   2       63.54       64.30      1.79 o 
   5   2   2       83.84       80.37      2.53 o 
   6   2   2       53.96       56.47      2.45 o 
   0   3   2     5401.55     5050.36     10.96 o 
   1   3   2      478.94      457.95      4.62 o 
   2   3   2      215.68      234.29      2.77 o 
   3   3   2      107.96       98.40      2.77 o 
   4   3   2      664.93      719.23      9.69 o 
   5   3   2       77.44       77.16      2.70 o 
   6   3   2        0.38        1.20      0.69 o 
   0   4   2      146.83      158.04      3.46 o 
   1   4   2      788.39      831.38      4.75 o 
   2   4   2      311.26      327.21      3.19 o 
   3   4   2       33.02       30.12      1.45 o 
   4   4   2      209.14      221.51      3.36 o 
   5   4   2       24.28       21.49      1.60 o 
   6   4   2        4.36        5.22      1.28 o 
   0   5   2      720.67      722.34      8.27 o 
   1   5   2      749.70      798.30      5.46 o 
   2   5   2      225.87      228.27      2.91 o 
   3   5   2      150.38      141.78      3.48 o 
   4   5   2       55.29       55.53      1.93 o 
   5   5   2      135.77      135.38      3.59 o 
   0   6   2      840.28      874.35     10.19 o 
   1   6   2        7.95        5.25      0.81 o 
   2   6   2       50.88       47.32      1.77 o 
   3   6   2       89.30       94.57      2.44 o 
   4   6   2       33.12       28.53      1.62 o 
   5   6   2        3.55        2.82      0.72 o 
   0   7   2      104.89      114.54      8.13 o 
   1   7   2      258.52      263.33      4.63 o 
   2   7   2      219.61      224.82      4.42 o 
   3   7   2       34.49       32.21      1.45 o 
   4   7   2       44.43       44.42      1.76 o 
   5   7   2       59.65       61.16      1.99 o 
   0   8   2        0.35        0.77      1.11 o 
   1   8   2       48.66       49.72      2.31 o 
   2   8   2      205.99      210.88      4.22 o 
   3   8   2        5.58        5.43      0.89 o 
   4   8   2        3.67        2.14      0.74 o 
   5   8   2        9.55        7.45      0.90 o 
   0   9   2      795.69      907.47     12.92 o 
   1   9   2       26.69       31.48      2.26 o 
   2   9   2       42.95       44.94      2.34 o 
   3   9   2      128.56      119.89      3.12 o 
   4   9   2       38.04       32.79      1.52 o 
   0  10   2        0.39        2.83      1.26 o 
   1  10   2       16.12       17.10      1.61 o 
   2  10   2       14.49       14.17      1.52 o 
   3  10   2       39.33       37.34      1.66 o 
   4  10   2        7.26        7.09      0.64 o 
   0  11   2       10.63       10.01      1.79 o 
   1  11   2       36.80       38.99      2.99 o 
   2  11   2      136.52      129.09      3.50 o 
   3  11   2       52.23       46.10      1.87 o 
   0  12   2        8.27        7.99      1.95 o 
   1  12   2       75.70       75.30      2.46 o 
   2  12   2       51.00       52.23      2.23 o 
   3  12   2       16.43       13.78      1.89 o 
   0  13   2       13.60       10.37      1.29 o 
   1  13   2       56.49       58.28      2.41 o 
   2  13   2       74.30       62.04      2.71 o 
   1   0   3       58.75       66.90      1.46 o 
   2   0   3      252.08      244.45      4.49 o 
   3   0   3       18.57       21.60      1.86 o 
   4   0   3       89.40       92.40      2.83 o 
   5   0   3       20.98       19.80      1.59 o 
   6   0   3        4.31        2.38      3.06 o 
   0   1   3       20.65       22.71      0.65 o 
   1   1   3     4433.23     4217.11      6.15 o 
   2   1   3      209.80      213.79      2.23 o 
   3   1   3      218.14      222.22      3.81 o 
   4   1   3        1.31        0.70      0.60 o 
   5   1   3      224.39      237.66      3.71 o 
   6   1   3       58.15       54.24      2.83 o 
   0   2   3      522.56      512.84      3.50 o 
   1   2   3     2439.30     2366.17      8.09 o 
   2   2   3       58.57       53.20      0.93 o 
   3   2   3      571.08      587.80      6.15 o 
   4   2   3       54.12       51.11      1.63 o 
   5   2   3       15.71       14.92      1.11 o 
   6   2   3       33.42       34.61      2.41 o 
   0   3   3      735.13      719.59      4.61 o 
   1   3   3     1193.73     1121.38     13.45 o 
   2   3   3      495.84      540.12      3.90 o 
   3   3   3       21.60       16.83      1.22 o 
   4   3   3      175.50      182.76      2.93 o 
   5   3   3       19.03       18.55      1.33 o 
   6   3   3        3.24        4.47      1.13 o 
   0   4   3     1624.49     1632.88     11.45 o 
   1   4   3      333.69      373.77      4.12 o 
   2   4   3      634.64      675.82      4.66 o 
   3   4   3       42.69       38.26      1.87 o 
   4   4   3      418.43      435.11      4.99 o 
   5   4   3        3.63        4.43      0.86 o 
   0   5   3       10.02        9.29      1.24 o 
   1   5   3      239.26      255.46      3.49 o 
   2   5   3      777.79      813.43      5.89 o 
   3   5   3       31.97       28.77      1.70 o 
   4   5   3      187.22      185.25      3.26 o 
   5   5   3      229.30      228.95      4.40 o 
   0   6   3       16.77       16.62      1.73 o 
   1   6   3      171.90      185.64      3.54 o 
   2   6   3      252.14      269.08      3.96 o 
   3   6   3       24.85       24.00      1.50 o 
   4   6   3      110.20      107.41      2.64 o 
   5   6   3        4.87        5.11      0.79 o 
   0   7   3     1104.79     1141.59     26.58 o 
   1   7   3      140.62      140.51      5.33 o 
   2   7   3      272.00      268.79      6.18 o 
   3   7   3      241.22      259.30      4.88 o 
   4   7   3       33.18       29.20      1.60 o 
   5   7   3      159.62      165.30      3.73 o 
   0   8   3       50.75       49.90      3.23 o 
   1   8   3       19.73       17.89      1.53 o 
   2   8   3       54.78       59.35      2.15 o 
   3   8   3       90.31       80.21      2.62 o 
   4   8   3      132.92      131.75      2.91 o 
   5   8   3        1.77        1.43      0.66 o 
   0   9   3      618.45      719.30     10.69 o 
   1   9   3       67.50       68.04      2.89 o 
   2   9   3       13.98       18.69      1.35 o 
   3   9   3       60.39       56.87      2.21 o 
   4   9   3        5.11        6.12      0.70 o 
   0  10   3        0.46       -0.37      1.52 o 
   1  10   3      159.36      173.12      4.51 o 
   2  10   3       67.86       74.51      2.94 o 
   3  10   3        4.71        4.53      0.88 o 
   4  10   3       13.36       12.24      1.10 o 
   0  11   3       65.38       71.96      4.97 o 
   1  11   3       34.81       37.55      2.10 o 
   2  11   3       17.25       16.36      1.74 o 
   3  11   3        3.37        0.88      1.05 o 
   0  12   3       37.84       33.65      3.03 o 
   1  12   3      239.28      247.97      5.69 o 
   2  12   3       34.82       31.70      1.77 o 
   3  12   3       13.15       13.37      1.35 o 
   0  13   3       12.29        9.18      1.21 o 
   1  13   3       29.83       32.47      1.87 o 
   0   0   4      924.54      838.00     11.52 o 
   1   0   4      287.04      261.12      3.03 o 
   2   0   4      996.14     1001.58      8.87 o 
   3   0   4        6.42        8.90      1.06 o 
   4   0   4      135.04      140.84      3.43 o 
   5   0   4       44.91       44.16      2.29 o 
   6   0   4       17.77       19.09      4.55 o 
   0   1   4      807.88      754.86      5.09 o 
   1   1   4      219.25      205.57      1.88 o 
   2   1   4      780.01      846.95      5.30 o 
   3   1   4      460.68      490.75      5.08 o 
   4   1   4       99.71       93.99      2.03 o 
   5   1   4        6.65        5.70      1.03 o 
   6   1   4       72.80       74.51      3.39 o 
   0   2   4      153.47      163.72      2.44 o 
   1   2   4       91.22       96.04      1.26 o 
   2   2   4       93.60       98.82      1.42 o 
   3   2   4        7.08        9.26      1.00 o 
   4   2   4      125.62      132.81      2.37 o 
   5   2   4       50.94       51.63      1.84 o 
   6   2   4        5.85        6.04      1.46 o 
   0   3   4     3000.15     2954.66     10.83 o 
   1   3   4       43.91       40.35      1.08 o 
   2   3   4     2062.83     2104.82     11.00 o 
   3   3   4      111.91      112.63      3.56 o 
   4   3   4      293.94      303.76      4.65 o 
   5   3   4       13.17       12.62      1.07 o 
   0   4   4       72.31       82.17      2.00 o 
   1   4   4      122.19      113.96      1.79 o 
   2   4   4      766.53      768.74      6.73 o 
   3   4   4       15.18       13.68      1.46 o 
   4   4   4      103.68      112.99      2.56 o 
   5   4   4       47.63       45.99      1.84 o 
   0   5   4      481.39      472.59      7.33 o 
   1   5   4       12.00       11.02      0.94 o 
   2   5   4      910.36      955.40      8.61 o 
   3   5   4      230.10      229.84      5.53 o 
   4   5   4      203.61      218.19      3.33 o 
   5   5   4        1.10        1.62      0.66 o 
   0   6   4      877.89      943.98     18.36 o 
   1   6   4      277.72      254.45      3.72 o 
   2   6   4       60.75       55.29      2.20 o 
   3   6   4       62.42       59.61      2.22 o 
   4   6   4       83.83       80.21      2.56 o 
   5   6   4      149.09      151.60      3.63 o 
   0   7   4       43.72       52.57      4.29 o 
   1   7   4       41.87       42.40      2.06 o 
   2   7   4       14.97       17.75      1.20 o 
   3   7   4      135.07      134.48      3.37 o 
   4   7   4       80.05       70.84      2.38 o 
   5   7   4       90.29       87.32      3.72 o 
   0   8   4      180.09      173.24      9.11 o 
   1   8   4       36.48       31.77      1.55 o 
   2   8   4       75.16       82.30      2.48 o 
   3   8   4       66.19       69.71      2.54 o 
   4   8   4        9.48       10.04      0.83 o 
   5   8   4        3.47        3.24      1.17 o 
   0   9   4       90.93      102.73      9.67 o 
   1   9   4       46.59       46.79      2.43 o 
   2   9   4      196.23      210.92      3.94 o 
   3   9   4        8.05       10.35      1.22 o 
   4   9   4       14.75       14.80      1.08 o 
   0  10   4      740.71      860.96     15.22 o 
   1  10   4       10.46       14.43      2.29 o 
   2  10   4       16.95       13.99      1.61 o 
   3  10   4       20.27       19.91      1.55 o 
   4  10   4       40.73       44.61      1.82 o 
   0  11   4      146.36      153.42      6.55 o 
   1  11   4       83.16       82.42      3.28 o 
   2  11   4       76.10       80.82      3.08 o 
   3  11   4       34.85       35.02      1.68 o 
   0  12   4       53.86       56.21      3.65 o 
   1  12   4       12.64       12.52      1.32 o 
   2  12   4       38.89       36.57      1.83 o 
   0  13   4        0.00       -0.18      1.04 o 
   1  13   4        1.26        0.28      0.98 o 
   1   0   5      373.78      385.24      5.54 o 
   2   0   5      552.52      578.87      6.25 o 
   3   0   5       65.58       63.43      2.54 o 
   4   0   5      103.27      114.45      2.83 o 
   5   0   5      101.99      105.67      3.40 o 
   0   1   5      529.87      500.11      4.05 o 
   1   1   5       73.03       65.68      1.26 o 
   2   1   5      873.23      934.95      5.89 o 
   3   1   5      272.23      285.08      4.90 o 
   4   1   5      125.19      120.59      2.17 o 
   5   1   5       52.33       51.21      1.91 o 
   0   2   5     1838.98     1729.16      8.15 o 
   1   2   5       13.41       13.32      0.53 o 
   2   2   5      396.98      416.07      7.51 o 
   3   2   5       15.88       15.95      1.13 o 
   4   2   5      222.14      225.78      3.48 o 
   5   2   5       79.46       76.61      2.11 o 
   0   3   5       36.00       48.19      1.34 o 
   1   3   5      116.89      122.17      1.52 o 
   2   3   5      116.26      113.20      2.01 o 
   3   3   5       31.20       26.77      1.63 o 
   4   3   5        5.62        4.97      0.88 o 
   5   3   5        5.22        4.64      0.68 o 
   0   4   5       29.11       27.01      1.23 o 
   1   4   5      522.72      558.07      4.48 o 
   2   4   5      128.19      135.35      2.40 o 
   3   4   5       69.07       65.66      2.51 o 
   4   4   5      234.87      249.74      3.57 o 
   5   4   5      151.90      140.92      4.62 o 
   0   5   5      459.98      487.75      7.49 o 
   1   5   5     1151.05     1174.42      6.27 o 
   2   5   5      208.21      208.12      3.36 o 
   3   5   5      613.49      648.80     11.99 o 
   4   5   5      126.30      119.48      2.71 o 
   5   5   5       38.73       32.33      1.54 o 
   0   6   5      133.59      134.08      8.72 o 
   1   6   5       25.85       27.71      1.22 o 
   2   6   5       25.44       24.52      1.61 o 
   3   6   5      722.57      771.95     12.63 o 
   4   6   5       48.74       45.33      1.87 o 
   5   6   5        7.70        8.07      0.76 o 
   0   7   5      200.50      192.51      8.10 o 
   1   7   5       50.12       46.22      2.11 o 
   2   7   5      221.21      237.18      3.67 o 
   3   7   5       19.66       20.57      1.48 o 
   4   7   5       61.12       62.30      2.25 o 
   5   7   5       20.11       17.35      1.53 o 
   0   8   5       71.36       73.24      3.47 o 
   1   8   5      428.39      473.84      9.78 o 
   2   8   5       32.59       32.16      1.68 o 
   3   8   5      180.06      182.07      3.86 o 
   4   8   5        1.22        1.60      0.62 o 
   0   9   5      204.82      224.51      8.04 o 
   1   9   5       56.72       59.38      3.20 o 
   2   9   5      165.15      173.20      3.83 o 
   3   9   5        2.25        0.85      0.86 o 
   4   9   5       22.27       23.90      1.41 o 
   0  10   5      107.01      112.99      5.85 o 
   1  10   5       87.97       90.66      3.18 o 
   2  10   5       45.41       46.65      2.62 o 
   3  10   5       34.46       36.88      1.94 o 
   4  10   5       66.27       64.54      5.79 o 
   0  11   5      210.76      222.34      7.66 o 
   1  11   5       16.97       15.96      1.59 o 
   2  11   5        8.50        6.47      1.18 o 
   3  11   5       42.17       41.03      1.69 o 
   0  12   5       32.03       30.97      2.16 o 
   1  12   5        1.37       -0.34      1.26 o 
   2  12   5       47.68       43.82      1.43 o 
   0  13   5       69.38       71.07      2.43 o 
   1  13   5       46.79       48.49      1.66 o 
   0   0   6       35.38       38.86      1.43 o 
   1   0   6      219.32      214.14      3.29 o 
   2   0   6     1463.44     1597.27     15.68 o 
   3   0   6       37.45       37.34      2.08 o 
   4   0   6        6.23        4.71      0.91 o 
   5   0   6       36.33       29.76      2.09 o 
   0   1   6       99.98       92.55      1.48 o 
   1   1   6      404.40      400.71      3.52 o 
   2   1   6      177.05      185.71      2.59 o 
   3   1   6      266.20      270.31      4.10 o 
   4   1   6       20.45       19.05      1.05 o 
   5   1   6       28.60       22.48      1.32 o 
   0   2   6     3764.88     3784.39     22.27 o 
   1   2   6      354.37      350.40      2.58 o 
   2   2   6      331.58      308.00      3.33 o 
   3   2   6       59.95       52.41      2.19 o 
   4   2   6      120.90      122.74      2.53 o 
   5   2   6       13.35       10.63      0.92 o 
   0   3   6       11.34        9.96      0.76 o 
   1   3   6      632.93      674.81      6.39 o 
   2   3   6      700.96      722.36      4.88 o 
   3   3   6       10.76        8.76      1.11 o 
   4   3   6       19.26       18.52      1.22 o 
   5   3   6      271.11      277.11      4.28 o 
   0   4   6      921.90      979.96      9.31 o 
   1   4   6      124.29      131.71      2.28 o 
   2   4   6      299.36      283.76      3.28 o 
   3   4   6       99.29       92.22      2.49 o 
   4   4   6       21.46       23.33      1.32 o 
   5   4   6        4.87        4.23      0.64 o 
   0   5   6      115.59       99.91      2.57 o 
   1   5   6        5.48        5.35      0.70 o 
   2   5   6       36.28       30.41      1.21 o 
   3   5   6      266.44      277.61      5.28 o 
   4   5   6       55.84       52.27      1.84 o 
   5   5   6       12.26        9.99      1.11 o 
   0   6   6      675.72      682.22     10.33 o 
   1   6   6      105.73       99.98      2.12 o 
   2   6   6      204.16      193.11      3.40 o 
   3   6   6       10.16       10.14      1.06 o 
   4   6   6       99.51      113.67      2.74 o 
   5   6   6       32.48       27.44      1.23 o 
   0   7   6        0.00        1.11      0.91 o 
   1   7   6      167.63      149.39      3.38 o 
   2   7   6      225.22      237.24      4.33 o 
   3   7   6      628.06      705.02      6.62 o 
   4   7   6      159.78      166.78      3.31 o 
   5   7   6       13.63       11.57      1.46 o 
   0   8   6        0.05       -1.81      1.81 o 
   1   8   6      794.12      880.65     10.12 o 
   2   8   6      519.37      570.29      6.74 o 
   3   8   6       88.10       92.14      2.81 o 
   4   8   6       18.17       20.42      1.15 o 
   0   9   6        1.95        3.94      1.57 o 
   1   9   6       28.29       27.81      1.88 o 
   2   9   6       64.99       62.91      2.71 o 
   3   9   6        7.56        6.52      1.04 o 
   4   9   6       50.72       43.91      1.76 o 
   0  10   6      119.81      129.99      7.84 o 
   1  10   6       98.52      101.11      3.33 o 
   2  10   6        2.84        4.13      1.03 o 
   3  10   6       40.44       43.97      2.05 o 
   0  11   6       67.21       62.75      5.01 o 
   1  11   6       34.57       30.04      1.78 o 
   2  11   6       20.19       17.50      1.14 o 
   3  11   6       97.55       99.31      2.38 o 
   0  12   6       89.50       99.02      5.01 o 
   1  12   6       32.82       34.44      1.52 o 
   2  12   6      155.50      162.27      4.94 o 
   0  13   6        2.04        4.05      0.63 o 
   1  13   6        0.53        0.35      0.66 o 
   1   0   7        0.16        0.04      0.52 o 
   2   0   7       86.75       90.26      4.20 o 
   3   0   7       63.85       58.42      2.72 o 
   4   0   7       70.90       69.84      2.99 o 
   5   0   7        2.85       -1.95      1.97 o 
   0   1   7     2290.70     2338.16     13.70 o 
   1   1   7      205.48      191.61      2.53 o 
   2   1   7      266.21      264.57      3.48 o 
   3   1   7       42.27       46.97      1.93 o 
   4   1   7      220.78      226.38      3.55 o 
   5   1   7       30.35       27.38      1.34 o 
   0   2   7      271.44      259.74      5.25 o 
   1   2   7      244.43      252.84      2.61 o 
   2   2   7       32.63       30.39      1.21 o 
   3   2   7      110.44       91.83      2.93 o 
   4   2   7       69.89       73.77      2.10 o 
   5   2   7       47.15       44.30      1.71 o 
   0   3   7      707.62      725.18      5.61 o 
   1   3   7      140.76      146.78      1.84 o 
   2   3   7       65.07       57.21      1.67 o 
   3   3   7       20.56       19.40      1.22 o 
   4   3   7       35.17       40.13      1.60 o 
   5   3   7        5.91        4.89      0.78 o 
   0   4   7      171.48      183.43      3.64 o 
   1   4   7      177.20      172.54      2.61 o 
   2   4   7      130.30      124.30      2.33 o 
   3   4   7      753.41      784.63      7.58 o 
   4   4   7       51.92       49.78      1.80 o 
   5   4   7      139.88      150.58      2.98 o 
   0   5   7       73.38       71.07      3.25 o 
   1   5   7       30.96       27.32      1.11 o 
   2   5   7        2.02        1.27      0.40 o 
   3   5   7      197.06      202.82      3.65 o 
   4   5   7      250.88      267.60      3.76 o 
   5   5   7       38.63       37.73      1.65 o 
   0   6   7       95.98       96.98      6.10 o 
   1   6   7       47.06       39.70      1.77 o 
   2   6   7      202.12      206.78      5.47 o 
   3   6   7      148.22      146.65      3.17 o 
   4   6   7      149.48      157.32      3.09 o 
   5   6   7        6.89        5.35      0.67 o 
   0   7   7       39.59       35.56      3.31 o 
   1   7   7      134.39      140.14      3.15 o 
   2   7   7        9.23       10.22      1.19 o 
   3   7   7       19.11       21.11      1.47 o 
   4   7   7      173.37      182.90      3.20 o 
   0   8   7        0.52        1.22      2.08 o 
   1   8   7       67.59       64.95      2.45 o 
   2   8   7      162.91      170.84      4.27 o 
   3   8   7       50.30       53.50      2.13 o 
   4   8   7       31.14       28.70      1.63 o 
   0   9   7      141.69      148.03      6.55 o 
   1   9   7       93.05       99.65      3.32 o 
   2   9   7      176.32      186.17      4.35 o 
   3   9   7       44.89       40.78      1.91 o 
   4   9   7       12.67       12.77      0.98 o 
   0  10   7        0.14        1.71      1.39 o 
   1  10   7       34.57       32.75      1.95 o 
   2  10   7      238.11      240.90      3.67 o 
   3  10   7      127.28      134.54      3.18 o 
   0  11   7       58.98       59.62      3.74 o 
   1  11   7        3.90        3.78      0.75 o 
   2  11   7        1.78        0.74      0.65 o 
   3  11   7        2.43        1.86      0.57 o 
   0  12   7        0.09        1.15      0.59 o 
   1  12   7       28.48       28.88      1.27 o 
   2  12   7       39.24       34.99      2.20 o 
   0  13   7       11.93       11.01      1.31 o 
   0   0   8      284.43      303.95      7.73 o 
   1   0   8      694.88      678.42     21.20 o 
   2   0   8      155.84      155.91      3.72 o 
   3   0   8        4.29        2.96      1.01 o 
   4   0   8      146.71      148.88      4.21 o 
   5   0   8      223.30      193.43      6.48 o 
   0   1   8       92.31       98.12      3.18 o 
   1   1   8      617.89      655.62      9.96 o 
   2   1   8       13.89       12.86      1.12 o 
   3   1   8      135.99      136.44      3.09 o 
   4   1   8       56.12       48.36      1.78 o 
   5   1   8      129.95      121.87      3.96 o 
   0   2   8       83.88       61.88      2.23 o 
   1   2   8      245.48      265.90      2.87 o 
   2   2   8      387.02      389.34      5.12 o 
   3   2   8       41.60       46.49      2.11 o 
   4   2   8       54.90       51.72      1.97 o 
   5   2   8       14.32       12.50      1.12 o 
   0   3   8      129.54      128.53      4.22 o 
   1   3   8      263.72      278.81      2.85 o 
   2   3   8      107.68      104.42      2.31 o 
   3   3   8       79.30       80.57      2.13 o 
   4   3   8       19.00       19.31      1.51 o 
   5   3   8        3.35        1.81      0.83 o 
   0   4   8      311.08      332.53      5.23 o 
   1   4   8       21.82       18.10      0.87 o 
   2   4   8       25.48       21.33      1.18 o 
   3   4   8      194.79      200.99      3.92 o 
   4   4   8       22.08       21.78      1.25 o 
   5   4   8       41.01       36.39      1.46 o 
   0   5   8      232.78      246.03      6.11 o 
   1   5   8        8.80       12.35      1.06 o 
   2   5   8      237.38      210.96      3.66 o 
   3   5   8      130.95      132.57      3.20 o 
   4   5   8       31.31       28.51      1.36 o 
   5   5   8       26.32       25.65      1.30 o 
   0   6   8      804.16      841.89     18.47 o 
   1   6   8      112.30      107.35      3.38 o 
   2   6   8     1458.78     1586.17     11.48 o 
   3   6   8       53.16       50.64      1.95 o 
   4   6   8      102.74      100.88      2.64 o 
   5   6   8       35.09       34.13      1.56 o 
   0   7   8       23.99       27.30      2.98 o 
   1   7   8      129.97      127.14      3.18 o 
   2   7   8      385.82      389.77      5.47 o 
   3   7   8       34.38       34.24      1.79 o 
   4   7   8      285.11      299.44      5.29 o 
   0   8   8      153.07      147.41      6.53 o 
   1   8   8        2.78        2.40      0.81 o 
   2   8   8      106.73      106.48      2.94 o 
   3   8   8       22.36       23.61      1.54 o 
   4   8   8      130.78      140.89      4.20 o 
   0   9   8       25.15       38.00      7.68 o 
   1   9   8      111.99      117.97      3.19 o 
   2   9   8      106.73      102.88      2.81 o 
   3   9   8       29.85       31.07      1.60 o 
   4   9   8       83.64       77.64      2.22 o 
   0  10   8       38.68       42.24      3.23 o 
   1  10   8      252.17      262.39      4.31 o 
   2  10   8       60.32       59.17      1.95 o 
   3  10   8       25.75       27.52      1.42 o 
   0  11   8        2.35        3.79      1.12 o 
   1  11   8       52.41       52.58      2.04 o 
   2  11   8       50.96       49.55      1.71 o 
   0  12   8        6.95        5.78      0.96 o 
   1  12   8       81.93       80.12      2.16 o 
   1   0   9      236.48      240.42      4.63 o 
   2   0   9      155.44      140.65      5.45 o 
   3   0   9        0.93        3.49      2.07 o 
   4   0   9        5.54        4.98      1.05 o 
   5   0   9        0.69        0.11      0.68 o 
   0   1   9       20.56       20.79      1.77 o 
   1   1   9      351.04      352.89      4.72 o 
   2   1   9      234.46      220.66      4.09 o 
   3   1   9       26.18       22.64      1.55 o 
   4   1   9      106.91      100.15      2.63 o 
   5   1   9       27.36       26.24      1.38 o 
   0   2   9      847.80      870.13     29.56 o 
   1   2   9       20.14       18.25      1.06 o 
   2   2   9       17.37       14.84      1.22 o 
   3   2   9       43.16       36.61      1.84 o 
   4   2   9      135.99      122.92      2.87 o 
   5   2   9        2.16        1.73      0.51 o 
   0   3   9       26.15       25.16      1.65 o 
   1   3   9       12.50       14.01      1.03 o 
   2   3   9       79.43       71.44      3.07 o 
   3   3   9      297.51      300.22      4.03 o 
   4   3   9       15.16       13.70      1.15 o 
   5   3   9       16.62       15.40      1.20 o 
   0   4   9       24.25       24.05      1.70 o 
   1   4   9       56.05       54.05      1.74 o 
   2   4   9       87.00       72.64      2.05 o 
   3   4   9      535.04      581.23      7.65 o 
   4   4   9       85.58       88.41      2.92 o 
   5   4   9       37.59       37.13      1.61 o 
   0   5   9      229.69      245.20      6.45 o 
   1   5   9      120.14      112.64      2.86 o 
   2   5   9      366.54      381.94      7.18 o 
   3   5   9      511.56      553.14      6.91 o 
   4   5   9       21.09       19.84      1.17 o 
   5   5   9       26.46       24.35      1.37 o 
   0   6   9      130.13      116.37      3.54 o 
   1   6   9      154.13      155.48      3.12 o 
   2   6   9       83.66       83.39      2.58 o 
   3   6   9       70.13       78.13      2.78 o 
   4   6   9       43.41       43.71      1.68 o 
   0   7   9       32.83       31.19      2.93 o 
   1   7   9       11.56       10.14      1.00 o 
   2   7   9        2.20        0.74      1.04 o 
   3   7   9       28.82       24.51      1.64 o 
   4   7   9        3.90        3.18      0.59 o 
   0   8   9      121.51      127.01      5.92 o 
   1   8   9      126.43      134.76      3.10 o 
   2   8   9       15.49       15.07      1.20 o 
   3   8   9      191.34      193.62      3.85 o 
   4   8   9      104.85      104.51      2.36 o 
   0   9   9      110.71      112.36      4.26 o 
   1   9   9       52.49       50.43      2.34 o 
   2   9   9       83.42       77.93      2.36 o 
   3   9   9        4.34        4.25      0.76 o 
   0  10   9       62.94       64.66      3.12 o 
   1  10   9       74.80       69.28      2.47 o 
   2  10   9        4.01        3.66      0.76 o 
   3  10   9       17.84       18.24      1.02 o 
   0  11   9       36.22       38.99      2.16 o 
   1  11   9       27.31       25.08      1.37 o 
   2  11   9       12.43       11.14      0.92 o 
   0  12   9       40.34       43.72      2.99 o 
   1  12   9       31.37       27.63      1.90 o 
   0   0  10        0.25        0.70      1.32 o 
   1   0  10       99.15       98.61      3.95 o 
   2   0  10        5.38        5.41      0.97 o 
   3   0  10      104.66      105.54      4.16 o 
   4   0  10        8.19        4.92      1.14 o 
   5   0  10       29.46       27.31      1.69 o 
   0   1  10        7.22        5.38      1.11 o 
   1   1  10      169.70      182.61      3.71 o 
   2   1  10       45.38       42.48      2.04 o 
   3   1  10       13.97       12.53      1.16 o 
   4   1  10        0.98        0.78      0.66 o 
   5   1  10       20.14       18.33      1.08 o 
   0   2  10       31.07       31.38      2.50 o 
   1   2  10       46.08       40.43      1.89 o 
   2   2  10      162.65      136.93      3.55 o 
   3   2  10        3.50        2.92      0.83 o 
   4   2  10        4.11        5.06      0.88 o 
   5   2  10       43.87       38.16      1.44 o 
   0   3  10      997.20      970.20     40.49 o 
   1   3  10       62.95       55.14      2.59 o 
   2   3  10      757.97      827.41     12.29 o 
   3   3  10      393.45      422.73      5.21 o 
   4   3  10        9.10        5.51      1.00 o 
   5   3  10        6.23        6.92      0.77 o 
   0   4  10       39.74       39.36      2.20 o 
   1   4  10      176.89      164.38      5.78 o 
   2   4  10       95.79       97.89      3.28 o 
   3   4  10       54.03       58.13      2.23 o 
   4   4  10       41.89       40.11      1.62 o 
   5   4  10        7.44        8.30      1.81 o 
   0   5  10       94.60       89.04      4.32 o 
   1   5  10       35.57       34.13      1.62 o 
   2   5  10      208.84      210.53      5.55 o 
   3   5  10      200.80      210.30      4.80 o 
   4   5  10       49.02       50.18      1.81 o 
   0   6  10       11.27       17.46      3.52 o 
   1   6  10       60.68       55.71      2.20 o 
   2   6  10       64.36       63.82      2.26 o 
   3   6  10       27.51       28.32      2.03 o 
   4   6  10        8.50        7.61      0.89 o 
   0   7  10        1.52        2.41      1.48 o 
   1   7  10      183.76      188.86      4.17 o 
   2   7  10      125.42      124.83      3.05 o 
   3   7  10       11.27       13.55      1.73 o 
   4   7  10       44.00       44.43      3.21 o 
   0   8  10       35.66       36.85      3.37 o 
   1   8  10      231.74      232.94      4.23 o 
   2   8  10        0.92        1.56      0.82 o 
   3   8  10       40.71       41.16      1.77 o 
   4   8  10        5.88        3.53      0.94 o 
   0   9  10       27.77       26.37      2.97 o 
   1   9  10      162.26      170.42      3.92 o 
   2   9  10       94.20       89.32      2.42 o 
   3   9  10        6.74        6.75      0.85 o 
   0  10  10       17.33       13.98      2.08 o 
   1  10  10       23.36       21.43      1.35 o 
   2  10  10       45.45       42.03      1.44 o 
   0  11  10      195.83      217.50      5.76 o 
   1  11  10       84.38       83.29      2.07 o 
   1   0  11      243.51      228.70      6.22 o 
   2   0  11      553.28      596.36     13.64 o 
   3   0  11        1.64        1.94      1.17 o 
   4   0  11      185.54      178.81      5.01 o 
   5   0  11       17.31       13.29      1.45 o 
   0   1  11      139.40      131.00      4.74 o 
   1   1  11        4.37        4.66      1.23 o 
   2   1  11      138.22      141.98      3.48 o 
   3   1  11      162.81      170.40      4.02 o 
   4   1  11      101.85       96.37      2.46 o 
   5   1  11       51.61       56.00      1.61 o 
   0   2  11       30.78       29.05      2.37 o 
   1   2  11       13.13       11.10      1.39 o 
   2   2  11      867.68      934.90     25.05 o 
   3   2  11      107.45      106.78      2.99 o 
   4   2  11      115.19      114.64      2.61 o 
   5   2  11       16.83       14.24      1.22 o 
   0   3  11        0.39       -0.24      0.89 o 
   1   3  11       77.37       73.58      3.20 o 
   2   3  11      442.55      433.42      6.20 o 
   3   3  11       95.59       87.76      2.50 o 
   4   3  11       34.43       27.31      1.48 o 
   5   3  11       22.44       25.09      1.57 o 
   0   4  11        0.02       -1.21      1.21 o 
   1   4  11       11.91       13.12      1.34 o 
   2   4  11        5.94        6.30      1.24 o 
   3   4  11      469.97      490.88     10.78 o 
   4   4  11       35.18       32.19      1.42 o 
   0   5  11        0.92       -1.83      1.83 o 
   1   5  11       15.37       15.06      1.43 o 
   2   5  11       18.45       17.73      1.56 o 
   3   5  11        6.24        6.95      1.25 o 
   4   5  11       43.25       41.63      1.73 o 
   0   6  11       28.43       21.54      3.96 o 
   1   6  11        0.11        1.10      1.24 o 
   2   6  11       89.22       86.10      2.64 o 
   3   6  11       79.09       75.30      4.23 o 
   4   6  11       27.95       29.96      1.34 o 
   0   7  11      228.36      256.53      8.12 o 
   1   7  11       67.61       67.76      2.73 o 
   2   7  11       28.47       25.20      1.67 o 
   3   7  11       94.62       95.25      3.05 o 
   4   7  11        2.59        1.91      0.71 o 
   0   8  11       11.97       10.04      2.18 o 
   1   8  11       47.63       40.31      2.12 o 
   2   8  11       44.17       42.40      1.95 o 
   3   8  11        2.84        4.28      1.12 o 
   0   9  11        0.36       -0.36      1.23 o 
   1   9  11       45.01       46.54      2.01 o 
   2   9  11       27.04       25.28      1.42 o 
   3   9  11        1.18       -1.39      1.39 o 
   0  10  11        1.27        0.08      1.12 o 
   1  10  11       28.92       29.78      1.41 o 
   2  10  11       28.28       24.82      1.75 o 
   0  11  11      242.70      271.98      5.78 o 
   1  11  11        4.52        5.87      1.05 o 
   0   0  12      605.78      620.65     15.01 o 
   1   0  12      554.51      521.72      9.87 o 
   2   0  12      118.18      123.04      4.35 o 
   3   0  12       49.19       48.71      2.89 o 
   4   0  12      184.42      207.37      5.07 o 
   0   1  12       17.87       17.35      2.31 o 
   1   1  12       71.61       61.58      2.16 o 
   2   1  12      238.41      243.48      4.21 o 
   3   1  12        3.21        2.06      0.83 o 
   4   1  12       82.82       89.93      2.47 o 
   0   2  12       44.50       43.02      2.20 o 
   1   2  12       32.31       30.10      1.76 o 
   2   2  12      181.10      192.60      4.13 o 
   3   2  12       61.73       61.75      2.30 o 
   4   2  12       16.41       16.19      1.15 o 
   0   3  12       78.60       76.08      4.70 o 
   1   3  12       16.78       15.78      1.53 o 
   2   3  12       39.43       40.54      2.06 o 
   3   3  12       46.03       44.83      1.93 o 
   4   3  12       93.99      100.65      2.23 o 
   0   4  12       97.76       93.24      4.96 o 
   1   4  12      146.14      137.33      4.19 o 
   2   4  12      144.33      148.51      4.11 o 
   3   4  12       83.44       85.08      2.49 o 
   4   4  12       11.46       13.85      1.27 o 
   0   5  12      226.92      206.15      7.24 o 
   1   5  12      120.79      114.00      3.49 o 
   2   5  12        5.85        7.10      1.09 o 
   3   5  12       32.18       31.59      2.27 o 
   4   5  12       22.91       21.72      1.14 o 
   0   6  12        1.67       -0.77      2.32 o 
   1   6  12       12.61       12.02      1.30 o 
   2   6  12       60.78       57.47      2.42 o 
   3   6  12       52.71       54.34      2.36 o 
   4   6  12        0.83        1.51      1.23 o 
   0   7  12       34.43       31.18      3.13 o 
   1   7  12       58.36       54.18      2.58 o 
   2   7  12        1.08        0.48      1.19 o 
   3   7  12        5.37        4.50      0.87 o 
   0   8  12      106.92      110.66      5.24 o 
   1   8  12       32.71       29.08      1.75 o 
   2   8  12        1.02       -0.03      1.20 o 
   3   8  12        3.88        3.48      0.76 o 
   0   9  12      145.02      154.32      5.71 o 
   1   9  12       39.26       35.59      1.95 o 
   2   9  12       92.90       93.85      2.39 o 
   0  10  12       64.75       61.19      3.35 o 
   1  10  12       90.48       95.75      2.55 o 
   0  11  12        2.37        5.13      2.20 o 
   1   0  13      608.25      653.06     14.32 o 
   2   0  13       25.48       29.31      2.27 o 
   3   0  13        9.88        8.01      1.90 o 
   4   0  13       38.46       38.17      2.19 o 
   0   1  13       23.52       21.36      2.04 o 
   1   1  13      302.22      305.17      4.80 o 
   2   1  13      270.71      281.83      4.56 o 
   3   1  13       41.55       44.99      2.21 o 
   4   1  13        0.02        0.05      0.65 o 
   0   2  13      296.97      315.77      8.84 o 
   1   2  13      224.51      224.07      4.60 o 
   2   2  13       35.36       32.18      1.71 o 
   3   2  13      345.42      370.04      4.70 o 
   4   2  13       46.84       45.06      1.77 o 
   0   3  13        0.63        2.49      1.25 o 
   1   3  13        2.14        1.73      0.94 o 
   2   3  13       45.41       37.89      2.26 o 
   3   3  13        0.07        1.12      0.66 o 
   4   3  13       55.65       57.06      1.69 o 
   0   4  13       53.34       47.86      5.52 o 
   1   4  13        0.04        0.58      2.62 o 
   2   4  13      121.33      115.94      3.21 o 
   3   4  13       31.99       26.37      1.25 o 
   4   4  13       25.74       23.03      1.01 o 
   0   5  13       24.94       19.04      2.52 o 
   1   5  13        1.54        2.53      0.92 o 
   2   5  13       28.46       30.11      2.01 o 
   3   5  13        6.74        6.18      0.89 o 
   4   5  13       18.42       15.17      1.41 o 
   0   6  13       46.41       36.33      2.82 o 
   1   6  13       24.20       19.13      1.65 o 
   2   6  13       96.42       85.81      2.78 o 
   3   6  13       26.35       24.67      1.27 o 
   0   7  13       62.66       46.57      5.14 o 
   1   7  13       37.98       36.62      1.97 o 
   2   7  13      109.95      110.09      3.87 o 
   3   7  13       29.69       27.70      1.19 o 
   0   8  13       62.08       58.97      3.80 o 
   1   8  13       27.69       23.86      1.54 o 
   2   8  13       19.01       21.70      1.38 o 
   3   8  13        3.48        1.84      1.17 o 
   0   9  13        9.18        7.01      1.43 o 
   1   9  13        8.08        9.02      1.00 o 
   2   9  13        6.25        2.26      1.07 o 
   0  10  13        3.78        4.07      1.10 o 
   1  10  13        2.31        1.12      0.86 o 
   0   0  14      125.25      145.86      8.66 o 
   1   0  14       68.45       69.41      4.23 o 
   2   0  14      291.10      319.35      6.73 o 
   3   0  14        1.57        0.81      1.18 o 
   4   0  14       64.07       56.86      4.24 o 
   0   1  14      117.97      120.76      4.69 o 
   1   1  14      343.82      374.26      7.36 o 
   2   1  14       19.44       18.96      1.37 o 
   3   1  14       14.32       15.54      1.40 o 
   4   1  14       40.69       46.64      1.68 o 
   0   2  14      177.40      178.35      5.53 o 
   1   2  14       90.61       89.51      3.37 o 
   2   2  14       16.95       17.14      1.33 o 
   3   2  14       36.75       40.02      1.93 o 
   4   2  14      125.98      138.46      2.52 o 
   0   3  14      136.69      161.31      5.30 o 
   1   3  14       63.56       58.67      2.27 o 
   2   3  14        4.99        3.27      0.98 o 
   3   3  14       96.10       88.99      2.60 o 
   4   3  14       16.89       15.43      0.81 o 
   0   4  14       19.13       25.79      2.94 o 
   1   4  14        1.00       -0.79      1.10 o 
   2   4  14       62.05       57.43      2.71 o 
   3   4  14       41.66       36.60      1.79 o 
   4   4  14        5.74        7.70      1.47 o 
   0   5  14       15.05       13.10      1.87 o 
   1   5  14       75.00       71.36      2.81 o 
   2   5  14       26.92       19.47      1.44 o 
   3   5  14        2.97        3.53      0.72 o 
   0   6  14      174.56      180.18      6.52 o 
   1   6  14       38.72       37.24      2.02 o 
   2   6  14        4.29        5.91      1.01 o 
   3   6  14        8.93        9.22      1.05 o 
   0   7  14       17.65       21.20      2.42 o 
   1   7  14        4.46        3.15      1.07 o 
   2   7  14       59.92       62.62      3.47 o 
   3   7  14       21.29       12.66      2.22 o 
   0   8  14       59.32       69.51      3.79 o 
   1   8  14        6.12        7.97      1.29 o 
   2   8  14       93.20       79.17      5.02 o 
   0   9  14       35.19       34.55      2.43 o 
   1   9  14       76.16       88.12      2.25 o 
   1   0  15       16.93       15.93      2.43 o 
   2   0  15       51.66       53.35      2.96 o 
   3   0  15        2.74        3.81      1.38 o 
   4   0  15      105.82      115.57      4.61 o 
   0   1  15      161.04      180.18      6.80 o 
   1   1  15       78.11       78.60      3.19 o 
   2   1  15       51.47       47.23      2.00 o 
   3   1  15        9.09        7.99      0.85 o 
   4   1  15        9.57       12.25      0.75 o 
   0   2  15      185.71      200.13      5.89 o 
   1   2  15       89.83       91.08      3.00 o 
   2   2  15       34.95       39.73      2.07 o 
   3   2  15       97.79      108.55      2.99 o 
   0   3  15      543.17      609.32      9.69 o 
   1   3  15       54.31       50.42      2.10 o 
   2   3  15        6.54        5.11      1.13 o 
   3   3  15        0.84        1.08      0.52 o 
   0   4  15      210.08      224.23      5.90 o 
   1   4  15       31.11       23.62      1.61 o 
   2   4  15      119.81      117.41      3.53 o 
   3   4  15       12.68       11.89      0.96 o 
   0   5  15      114.22      117.39      4.21 o 
   1   5  15       29.29       29.33      1.80 o 
   2   5  15      107.07      105.42      2.83 o 
   3   5  15        2.46        5.62      1.08 o 
   0   6  15        4.60        3.53      0.84 o 
   1   6  15       23.75       23.45      1.61 o 
   2   6  15        6.78        8.41      1.48 o 
   3   6  15        1.61        0.71      0.89 o 
   0   7  15        0.17       -0.50      1.45 o 
   1   7  15       10.41        9.58      0.95 o 
   2   7  15       30.81       34.52      2.25 o 
   0   8  15        0.94        1.55      0.65 o 
   1   8  15        8.29        8.30      0.77 o 
   0   9  15        1.27        0.28      2.50 o 
   0   0  16      305.78      354.56     12.68 o 
   1   0  16       18.89       19.33      2.97 o 
   2   0  16      178.90      207.18      5.42 o 
   3   0  16       53.76       61.54      3.16 o 
   0   1  16      370.40      433.27      9.88 o 
   1   1  16        0.82       -0.16      0.81 o 
   2   1  16       64.44       64.88      2.28 o 
   3   1  16        7.67        8.25      1.18 o 
   0   2  16       94.68      110.96      5.22 o 
   1   2  16       22.54       21.60      1.49 o 
   2   2  16        6.48        3.90      0.93 o 
   3   2  16        7.08        7.40      1.13 o 
   0   3  16        3.92        2.44      1.96 o 
   1   3  16        6.22        4.97      1.28 o 
   2   3  16       28.33       26.24      1.58 o 
   3   3  16        3.58        5.94      0.77 o 
   0   4  16        0.60        1.04      1.05 o 
   1   4  16      137.70      136.97      3.92 o 
   2   4  16       26.41       29.52      1.51 o 
   3   4  16       16.27       12.92      2.49 o 
   0   5  16       73.18       69.27      2.79 o 
   1   5  16       59.07       57.43      2.03 o 
   2   5  16       43.14       44.23      1.84 o 
   0   6  16        1.44        1.34      0.94 o 
   1   6  16       58.53       58.74      2.05 o 
   2   6  16       30.92       34.21      7.43 o 
   0   7  16       12.48       11.56      1.03 o 
   1   7  16       51.87       50.08      1.86 o 
   0   8  16       29.31       30.37      1.95 o 
   1   0  17       18.34       18.91      1.71 o 
   2   0  17        6.54        6.15      1.23 o 
   3   0  17       30.86       39.82      2.08 o 
   0   1  17       35.15       34.46      2.90 o 
   1   1  17       39.21       38.71      1.72 o 
   2   1  17       40.73       38.89      1.61 o 
   3   1  17       86.21      101.55      2.98 o 
   0   2  17       13.44       12.29      1.46 o 
   1   2  17       38.26       36.92      1.86 o 
   2   2  17       23.66       23.44      1.41 o 
   3   2  17       23.00       26.29      1.65 o 
   0   3  17      119.87      120.53      4.92 o 
   1   3  17       61.16       60.81      2.73 o 
   2   3  17       21.30       21.56      1.15 o 
   0   4  17        2.21        2.56      1.12 o 
   1   4  17       99.30      100.10      2.69 o 
   2   4  17      121.18      131.45      5.18 o 
   0   5  17        3.50        1.85      0.80 o 
   1   5  17      124.77      145.82      3.23 o 
   2   5  17       18.46       18.16      4.36 o 
   0   6  17       12.91        8.20      1.28 o 
   1   6  17        6.07        5.39      0.72 o 
   0   7  17        0.22        1.04      0.87 o 
   0   0  18       38.58       37.63      3.95 o 
   1   0  18        0.54        0.16      0.80 o 
   2   0  18       80.25       85.58      3.27 o 
   0   1  18        7.55        9.05      1.22 o 
   1   1  18       52.15       48.79      1.78 o 
   2   1  18        3.73        3.33      0.61 o 
   0   2  18        1.07        1.50      1.45 o 
   1   2  18       74.79       78.93      2.06 o 
   2   2  18        4.33        4.11      0.80 o 
   0   3  18       53.53       46.81      2.63 o 
   1   3  18       17.20       16.93      0.99 o 
   2   3  18      199.50      224.13     34.94 o 
   0   4  18       50.39       49.52      2.22 o 
   1   4  18       31.87       30.86      1.53 o 
   0   5  18        3.60        4.81      1.29 o 
   1   5  18       10.66       13.97      1.74 o 
   1   0  19        4.84        6.15      1.41 o 
   0   1  19       14.03       14.01      1.05 o 
   1   1  19       18.52       19.37      1.05 o 
   0   2  19        5.53        6.32      0.73 o 
   1   2  19       23.98       23.20      1.61 o 
   0   3  19        0.54       -0.16      0.37 o
